# Supplementary material for: The emerging roles of Shank3 in cardiac function and dysfunction
Source: Front Cell Dev Biol. 2023 Apr 28;11:1191369. doi: 10.3389/fcell.2023.1191369 (PMC10175600; doi:10.3389/fcell.2023.1191369)
Supplement: Supplementary file 2 [file Table1.XLSX]

## Sheet: Sheet1
Supplementary Table S1. List of proteins in the Shank3 interactome that were also found to be experssed in the heart based on three references.
Gene ID	Symbol	MGI	Gu et al.	Huttlin et al.
38	ACAT1	O	O	O	63		MGI	Mouse Genome Informatics
47	ACLY	O	O	O	139			TS28 (P4~adult)
88	ACTN2	O	O	O	95			https://www.informatics.jax.org/
81	ACTN4	O	O	O
10096	ACTR3	O	O	O			Gu et al.	Multi-omics profiling visualizes dynamics of cardiac development and functions
226	ALDOA	O	O	O				Gu et al., 2022, Cell Reports
287	ANK2	O	O	O				Supplementary Table 1. Temporal specificity and dynamics of the phosphoproteome, proteome, and transcriptome during cardiac development
55210	ATAD3A	O	O	O				Stage IV for 4W–8W
487	ATP2A1	O	O	O
488	ATP2A2	O	O	O			Huttlin et al.	A Tissue-Specific Atlas of Mouse Protein Phosphorylation and Expression
832	CAPZB	O	O	O				Huttlin et al., 2010, Cell
873	CBR1	O	O	O				3-week-old male
10575	CCT4	O	O	O				Table S3. All Observed Proteins and Phosphoproteins
10694	CCT8	O	O	O				Select hesrt tscs(total spectral counts) greater than 10
998	CDC42	O	O	O
1327	COX4I1	O	O	O
10540	DCTN2	O	O	O
10059	DNM1L	O	O	O
1785	DNM2	O	O	O
11034	DSTN	O	O	O
1915	EEF1A1	O	O	O
1917	EEF1A2	O	O	O
2026	ENO2	O	O	O
6624	FSCN1	O	O	O
2775	GNAO1	O	O	O
2879	GPX4	O	O	O
2932	GSK3B	O	O	O
3190	HNRNPK	O	O	O
3295	HSD17B4	O	O	O
3326	HSP90AB1	O	O	O
22824	HSPA4L	O	O	O
3309	HSPA5	O	O	O
3313	HSPA9	O	O	O
6453	ITSN1	O	O	O
115207	KCTD12	O	O	O
5594	MAPK1	O	O	O
4478	MSN	O	O	O
4628	MYH10	O	O	O
10787	NCKAP1	O	O	O
4701	NDUFA7	O	O	O
4704	NDUFA9	O	O	O
4726	NDUFS6	O	O	O
4723	NDUFV1	O	O	O
5211	PFKL	O	O	O
5213	PFKM	O	O	O
5814	PURB	O	O	O
5868	RAB5A	O	O	O
5878	RAB5C	O	O	O
5879	RAC1	O	O	O
5250	SLC25A3	O	O	O
8470	SORBS2	O	O	O
8867	SYNJ1	O	O	O
6950	TCP1	O	O	O
7846	TUBA1A	O	O	O
10376	TUBA1B	O	O	O
347733	TUBB2B	O	O	O
7386	UQCRFS1	O	O	O
7416	VDAC1	O	O	O
7431	VIM	O	O	O
55737	VPS35	O	O	O
7531	YWHAE	O	O	O
7533	YWHAH	O	O	O
7534	YWHAZ	O	O	O
10006	ABI1	O	O
23305	ACSL6	O	O
87	ACTN1	O	O
10097	ACTR2		O	O
118	ADD1		O	O
10939	AFG3L2		O	O
288	ANK3		O	O
375	ARF1	O	O
9181	ARHGEF2		O	O
10109	ARPC2		O	O
10093	ARPC4		O	O
476	ATP1A1		O	O
481	ATP1B1		O	O
10476	ATP5H		O	O
9551	ATP5J2		O	O
539	ATP5O	O	O
9114	ATP6V0D1	O	O
528	ATP6V1C1	O	O
549	AUH		O	O
274	BIN1	O	O
816	CAMK2B	O	O
55832	CAND1		O	O
10487	CAP1		O	O
830	CAPZA2		O	O
7203	CCT3		O	O
10574	CCT7		O	O
9578	CDC42BPB		O	O
11113	CIT	O	O
9793	CKAP5		O	O
1152	CKB		O	O
1191	CLU	O	O
9377	COX5A		O	O
1345	COX6C		O	O
1487	CTBP1	O	O
26999	CYFIP2		O	O
28988	DBNL	O	O
9201	DCLK1	O	O
1639	DCTN1		O	O
1650	DDOST		O	O
1654	DDX3X	O	O
1741	DLG3	O	O
10294	DNAJA2		O	O
1808	DPYSL2		O	O
1809	DPYSL3		O	O
1936	EEF1D		O	O
1937	EEF1G		O	O
2036	EPB41L1	O	O
2058	EPRS		O	O
7430	EZR	O	O
2534	FYN	O	O
28964	GIT1		O	O
2783	GNB2		O	O
2817	GPC1		O	O
2820	GPD2		O	O
3030	HADHA		O	O
9455	HOMER2	O	O
3308	HSPA4		O	O
3419	IDH3A		O	O
9922	IQSEC1		O	O
3837	KPNB1		O	O
3927	LASP1	O	O
3939	LDHA		O	O
4137	MAPT		O	O
23788	MTCH2		O	O
4580	MTX1		O	O
8775	NAPA		O	O
4684	NCAM1	O	O
23154	NCDN	O	O
4705	NDUFA10		O	O
4695	NDUFA2		O	O
4697	NDUFA4		O	O
4716	NDUFB10		O	O
4714	NDUFB8		O	O
4715	NDUFB9		O	O
4720	NDUFS2		O	O
374291	NDUFS7		O	O
10529	NEBL		O	O
4747	NEFL	O	O
4741	NEFM	O	O
27020	NPTN	O	O
5093	PCBP1		O	O
5162	PDHB		O	O
5223	PGAM1		O	O
11331	PHB2		O	O
23187	PHLDB1		O	O
5297	PI4KA		O	O
23236	PLCB1	O	O
5500	PPP1CB		O	O
5501	PPP1CC		O	O
55607	PPP1R9A	O	O
84687	PPP1R9B	O	O
5530	PPP3CA	O	O
5052	PRDX1		O	O
5567	PRKACB	O	O
5708	PSMD2		O	O
5802	PTPRS	O	O
5803	PTPRZ1	O	O
10890	RAB10		O	O
11021	RAB35		O	O
5864	RAB3A		O	O
5906	RAP1A		O	O
5962	RDX	O	O
79641	ROGDI	O	O
6184	RPN1		O	O
6188	RPS3		O	O
10313	RTN3	O	O
25813	SAMM50		O	O
94081	SFXN1	O	O
85358	SHANK3		O	O
26037	SIPA1L1	O	O
6576	SLC25A1	O	O
8402	SLC25A11		O	O
10165	SLC25A13		O	O
79751	SLC25A22		O	O
291	SLC25A4		O	O
292	SLC25A5		O	O
6513	SLC2A1	O	O
9892	SNAP91	O	O
27044	SND1		O	O
57731	SPTBN4	O	O
6714	SRC	O	O
29888	STRN4	O	O
8803	SUCLA2		O	O
8802	SUCLG1		O	O
11346	SYNPO		O	O
57551	TAOK1		O	O
9868	TOMM70A		O	O
10131	TRAP1		O	O
7251	TSG101	O	O
10382	TUBB4A	O	O
7284	TUFM		O	O
7317	UBA1		O	O
7345	UCHL1	O	O
7384	UQCRC1		O	O
8078	USP5		O	O
9217	VAPB		O	O
7417	VDAC2		O	O
8936	WASF1	O	O
7529	YWHAB		O	O
10152	ABI2		O
8745	ADAM23	O
10768	AHCYL1		O
230	ALDOC		O
1173	AP2M1		O
10094	ARPC3		O
515	ATP5F1			O
51382	ATP6V1D		O
534	ATP6V1G2	O
10458	BAIAP2		O
8618	CADPS	O
57658	CALCOCO1		O
1211	CLTA		O
1267	CNP		O
10391	CORO2B		O
1400	CRMP1		O
1453	CSNK1D		O
1457	CSNK2A1	O
1459	CSNK2A2		O
1501	CTNND2	O
54205	CYCS			O
1540	CYLD		O
9266	CYTH2		O
9265	CYTH3		O
23576	DDAH1		O
10521	DDX17		O
22839	DLGAP4		O
23312	DMXL2		O
9093	DNAJA3		O
10570	DPYSL4		O
140735	DYNLL2		O
79180	EFHD2		O
9694	EMC2		O
10613	ERLIN1		O
11160	ERLIN2		O
23770	FKBP8		O
10211	FLOT1		O
2631	GBAS			O
54332	GDAP1	O
2767	GNA11		O
2773	GNAI3		O
2776	GNAQ		O
10681	GNB5		O
2891	GRIA2	O
2902	GRIN1	O
3178	HNRNPA1		O
9456	HOMER1		O
3303	HSPA1A		O
9118	INA		O
23096	IQSEC2		O
8514	KCNAB2	O
3796	KIF2A		O
3800	KIF5C		O
55915	LANCL2		O
84894	LINGO1	O
4128	MAOA		O
4130	MAP1A		O
84557	MAP1LC3A		O
4155	MBP	O
4642	MYO1D		O
51517	NCKIPSD		O
4744	NEFH	O
8508	NIPSNAP1		O
29993	PACSIN1	O
5138	PDE2A	O
5499	PPP1CA		O
5577	PRKAR2B		O
5813	PURA		O
5861	RAB1A		O
5870	RAB6A		O
9693	RAPGEF2		O
9045	RPL14		O
6122	RPL3		O
6217	RPS16		O
6202	RPS8		O
6305	SBF1		O
81855	SFXN3		O
94097	SFXN5	O
6456	SH3GL2	O
6506	SLC1A2	O
6507	SLC1A3	O
6709	SPTAN1		O
6710	SPTB		O
6711	SPTBN1		O
6733	SRPK2		O
6804	STX1A	O
9900	SV2A		O
29114	TAGLN3		O
7143	TNR	O
7204	TRIO		O
5756	TWF1		O
6844	VAMP2		O
57617	VPS18		O
22884	WDR37		O
57599	WDR48		O
